# Supplementary material for: One health clones of multidrug-resistant Escherichia coli carried by synanthropic animals in Brazil
Source: One Health. 2022 Dec 21;16:100476. doi: 10.1016/j.onehlt.2022.100476 (PMC9860340; doi:10.1016/j.onehlt.2022.100476)
Supplement: Supplementary Table S1 — Metadata for each Enterobase downloaded genome used on phylogenomic analyses. [file mmc2.xlsx]

## Sheet: Sheet1
Assembly barcode(Assembly stats)	Uberstrain	Country	Collection Year	Source Niche	ST(Achtman 7 Gene MLST)	fimH (fimTyper)(Phylotypes)
ESC_HA9577AA_AS	ESC_EA3935AA	Germany	2013	Human	10	fimH30
ESC_QA8170AA_AS	ESC_HA9315AA	Japan	2015	Human	10	fimH30
ESC_RA0197AA_AS	ESC_IA0005AA	Sweden	2015	Human	10	fimH30
ESC_RA8220AA_AS	ESC_IA5662AA	United States	2014	Human	10	fimH30
ESC_TA2071AA_AS	ESC_JA8501AA	United States	2018	Livestock	10	fimH30
ESC_TA2179AA_AS	ESC_JA8830AA	Australia	2017	Wild Animal	10	fimH30
ESC_WA7253AA_AS	ESC_LA3481AA	Cambodia	2016	Food	10	fimH30
ESC_XA7393AA_AS	ESC_MA1574AA	Norway	2015	Human	10	fimH30
ESC_FB9722AA_AS	ESC_OA5572AA	Brazil	2016	Human	10	fimH30
ESC_GB3174AA_AS	ESC_OA6863AA	United States	2016	Wild Animal	10	fimH30
ESC_GB6432AA_AS	ESC_PA1496AA	Singapore	2015	Human	10	fimH30
ESC_LB0138AA_AS	ESC_RA3164AA	Germany	2016	Environment	10	fimH30
ESC_LB4033AA_AS	ESC_RA4517AA	United States	2019	Companion Animal	10	fimH30
ESC_NB6175AA_AS	ESC_SA4359AA	Spain	2015	Human	10	fimH30
ESC_NB6174AA_AS	ESC_SA4360AA	Spain	2015	Human	10	fimH30
ESC_NB6173AA_AS	ESC_SA4361AA	Spain	2015	Human	10	fimH30
ESC_NB6172AA_AS	ESC_SA4362AA	Spain	2015	Human	10	fimH30
ESC_NB6169AA_AS	ESC_SA4365AA	Spain	2015	Human	10	fimH30
ESC_NB6167AA_AS	ESC_SA4367AA	Spain	2015	Human	10	fimH30
ESC_NB6166AA_AS	ESC_SA4368AA	Spain	2015	Human	10	fimH30
ESC_NB6165AA_AS	ESC_SA4369AA	Spain	2015	Human	10	fimH30
ESC_NB6114AA_AS	ESC_SA4495AA	Germany	2009	Companion Animal	10	fimH30
ESC_NB4220AA_AS	ESC_SA4872AA	Germany	2015	Human	10	fimH30
ESC_UB3237AA_AS	ESC_TA9065AA	Spain	2020	Wild Animal	10	fimH30
ESC_UB3239AA_AS	ESC_TA9067AA	Spain	2020	Wild Animal	10	fimH30
ESC_UB8322AA_AS	ESC_UA3030AA	United States	2017	Environment	10	fimH30
ESC_YB0923AA_AS	ESC_WA0594AA	Israel	2018	Companion Animal	10	fimH30
ESC_AC6216AA_AS	ESC_XA5514AA	Ecuador	2018	Livestock	10	fimH30
ESC_BC8554AA_AS	ESC_XA9497AA	United Kingdom	2014	Livestock	10	fimH30
ESC_BC7513AA_AS	ESC_YA1775AA	France	2018	Environment	10	fimH30
ESC_FA6805AA_AS	ESC_CA3782AA	United Kingdom	1986	Human	10	fimH54
ESC_HA8214AA_AS	ESC_EA2344AA	Canada	1990	Livestock	10	fimH54
ESC_HA8592AA_AS	ESC_EA2479AA	United States	1982	Livestock	10	fimH54
ESC_HA8707AA_AS	ESC_EA2885AA	United States	1993	Wild Animal	10	fimH54
ESC_OA1212AA_AS	ESC_GA7591AA	Belgium	2015	Livestock	10	fimH54
ESC_RA8675AA_AS	ESC_IA6242AA	United States	2000	Food	10	fimH54
ESC_RA9224AA_AS	ESC_IA6755AA	United States	1998	Food	10	fimH54
ESC_SA4908AA_AS	ESC_JA1475AA	United Kingdom	2018	Human	10	fimH54
ESC_UA1651AA_AS	ESC_KA4193AA	United States	2017	Livestock	10	fimH54
ESC_UA3292AA_AS	ESC_KA4965AA	United States	2018	Environment	10	fimH54
ESC_ZA2749AA_AS	ESC_MA5799AA	United States	2019	Livestock	10	fimH54
ESC_ZA6036AA_AS	ESC_MA7488AA	Kenya	2016	Poultry	10	fimH54
ESC_DB2274AA_AS	ESC_NA7633AA	United States	2018	Livestock	10	fimH54
ESC_DB2023AA_AS	ESC_NA7884AA	United States	2018	Livestock	10	fimH54
ESC_EB1601AA_AS	ESC_NA8941AA	United States	2019	Livestock	10	fimH54
ESC_FB1837AA_AS	ESC_OA0295AA	Spain	2011	Wild Animal	10	fimH54
ESC_FB6648AA_AS	ESC_OA3452AA	United States	2019	Livestock	10	fimH54
ESC_FB9817AA_AS	ESC_OA4817AA	United States	2019	Livestock	10	fimH54
ESC_KB0260AA_AS	ESC_QA8853AA	United States	1990	Livestock	10	fimH54
ESC_KB1109AA_AS	ESC_QA9011AA	Canada	2016	Livestock	10	fimH54
ESC_LB0674AA_AS	ESC_RA2668AA	Italy	2010	Food	10	fimH54
ESC_NB9713AA_AS	ESC_SA7665AA	United States	2019	Environment	10	fimH54
ESC_QB3651AA_AS	ESC_TA2910AA	United States	2019	Human	10	fimH54
ESC_TB9922AA_AS	ESC_TA7038AA	New Zealand	2017	Environment	10	fimH54
ESC_UB2048AA_AS	ESC_TA8066AA	Denmark	2018	Human	10	fimH54
ESC_WB3341AA_AS	ESC_VA3765AA	France	2015	Livestock	10	fimH54
ESC_YB9463AA_AS	ESC_WA2255AA	United Kingdom	2017	Environment	10	fimH54
ESC_ZB6275AA_AS	ESC_WA4162AA	United States	2019	Companion Animal	10	fimH54
ESC_ZB6274AA_AS	ESC_WA4163AA	United States	2019	Companion Animal	10	fimH54
ESC_ZB7643AA_AS	ESC_WA5930AA	China	2016	Livestock	10	fimH54
ESC_CA6042AA_AS	ESC_BA8501AA	Tanzania	2009	Human	155	fimH121
ESC_GA0609AA_AS	ESC_CA5996AA	United States	2014	Environment	155	fimH121
ESC_LA5906AA_AS	ESC_GA0316AA	United States	1985	Companion Animal	155	fimH121
ESC_MA8237AA_AS	ESC_GA3014AA	United States	2015	Livestock	155	fimH121
ESC_WA6884AA_AS	ESC_LA3849AA	United States	1999	Human	155	fimH121
ESC_WA9786AA_AS	ESC_LA9528AA	United States	2018	Aquatic Animal	155	fimH121
ESC_WA9785AA_AS	ESC_LA9529AA	United States	2018	Aquatic Animal	155	fimH121
ESC_YA0555AA_AS	ESC_MA2568AA	United States	2016	Aquatic Animal	155	fimH121
ESC_ZA2915AA_AS	ESC_MA5916AA	United States	2016	Aquatic Animal	155	fimH121
ESC_ZA6030AA_AS	ESC_MA7494AA	Kenya	2016	Wild Animal	155	fimH121
ESC_ZA5660AA_AS	ESC_MA7864AA	Kenya	2015	Human	155	fimH121
ESC_ZA5401AA_AS	ESC_MA8040AA	Kenya	2016	Poultry	155	fimH121
ESC_GB1714AA_AS	ESC_OA6409AA	United States	2019	Livestock	155	fimH121
ESC_HB7160AA_AS	ESC_PA6008AA	United States	2019	Livestock	155	fimH121
ESC_HB9288AA_AS	ESC_PA7327AA	United States	2016	Livestock	155	fimH121
ESC_PB1308AA_AS	ESC_TA1773AA	Kenya	2019	Environment	155	fimH121
ESC_PB2418AA_AS	ESC_TA2055AA	United States	2007	Wild Animal	155	fimH121
ESC_PB8817AA_AS	ESC_TA2445AA	United States	2020	Livestock	155	fimH121
ESC_RB8693AA_AS	ESC_TA3929AA	Qatar	2018	Human	155	fimH121
ESC_UB3928AA_AS	ESC_TA9614AA	Hungary	2017	Livestock	155	fimH121
ESC_WB0077AA_AS	ESC_VA0935AA	China	2019	Livestock	155	fimH121
ESC_WB0080AA_AS	ESC_VA0938AA	China	2019	Livestock	155	fimH121
ESC_WB0117AA_AS	ESC_VA0983AA	China	2019	Livestock	155	fimH121
ESC_WB0259AA_AS	ESC_VA1071AA	China	2019	Livestock	155	fimH121
ESC_WB0261AA_AS	ESC_VA1073AA	China	2019	Livestock	155	fimH121
ESC_WB3690AA_AS	ESC_VA3998AA	Germany	2015	Poultry	155	fimH121
ESC_WB7590AA_AS	ESC_VA5973AA	China	2017	Human	155	fimH121
ESC_BC8892AA_AS	ESC_XA8820AA	Madagascar	2018	Human	155	fimH121
ESC_BC8717AA_AS	ESC_XA8920AA	Madagascar	2019	Human	155	fimH121
ESC_BC8748AA_AS	ESC_XA8951AA	Madagascar	2019	Human	155	fimH121
ESC_HA8533AA_AS	ESC_EA2538AA	United States	2010	Companion Animal	224	fimH61
ESC_MA2337AA_AS	ESC_GA1543AA	Japan	2015	Environment	224	fimH61
ESC_TA7575AA_AS	ESC_KA0920AA	United States	2014	Human	224	fimH61
ESC_VA5670AA_AS	ESC_KA8651AA	Netherlands	2014	Livestock	224	fimH61
ESC_ZA2271AA_AS	ESC_MA5509AA	Switzerland	2015	Livestock	224	fimH61
ESC_ZA5095AA_AS	ESC_MA8341AA	Kenya	2016	Environment	224	fimH61
ESC_HB7569AA_AS	ESC_PA6154AA	United States	2019	Environment	224	fimH61
ESC_KB1929AA_AS	ESC_QA9353AA	Switzerland	2020	Environment	224	fimH61
ESC_KB1928AA_AS	ESC_QA9354AA	Switzerland	2020	Human	224	fimH61
ESC_KB1870AA_AS	ESC_QA9355AA	Switzerland	2020	Companion Animal	224	fimH61
ESC_KB1866AA_AS	ESC_QA9359AA	Switzerland	2020	Companion Animal	224	fimH61
ESC_KB3930AA_AS	ESC_QA9936AA	United States	2010	Companion Animal	224	fimH61
ESC_LB0239AA_AS	ESC_RA3065AA	Germany	2016	Environment	224	fimH61
ESC_LB0106AA_AS	ESC_RA3196AA	Germany	2016	Environment	224	fimH61
ESC_LB0017AA_AS	ESC_RA3258AA	Germany	2016	Environment	224	fimH61
ESC_LB5962AA_AS	ESC_RA5274AA	Netherlands	2016	Human	224	fimH61
ESC_NB4364AA_AS	ESC_SA4728AA	Germany	2015	Human	224	fimH61
ESC_NB4246AA_AS	ESC_SA4846AA	Germany	2009	Livestock	224	fimH61
ESC_UB3917AA_AS	ESC_TA9625AA	Greece	2017	Livestock	224	fimH61
ESC_VB0502AA_AS	ESC_UA3469AA	Germany	2019	Livestock	224	fimH61
ESC_VB0501AA_AS	ESC_UA3470AA	Germany	2019	Livestock	224	fimH61
ESC_VB0455AA_AS	ESC_UA3509AA	Germany	2019	Livestock	224	fimH61
ESC_VB0448AA_AS	ESC_UA3516AA	Germany	2019	Livestock	224	fimH61
ESC_VB1394AA_AS	ESC_UA4485AA	Germany	2020	Environment	224	fimH61
ESC_WB4646AA_AS	ESC_UA7707AA	United States	2018	Wild Animal	224	fimH61
ESC_VB5510AA_AS	ESC_UA7783AA	United States	2018	Wild Animal	224	fimH61
ESC_ZB6983AA_AS	ESC_WA5474AA	United States	2020	Companion Animal	224	fimH61
ESC_AC3443AA_AS	ESC_XA1708AA	United States	2017	Livestock	224	fimH61
ESC_AC4822AA_AS	ESC_XA4428AA	Australia	2012	Wild Animal	224	fimH61
ESC_BC7775AA_AS	ESC_YA1497AA	France	2018	Human	224	fimH61
ESC_QA5364AA_AS	ESC_HA9424AA	Japan	2015	Human	457	fimH145
ESC_QA7284AA_AS	ESC_HA9491AA	Japan	2015	Human	457	fimH145
ESC_RA5006AA_AS	ESC_IA4168AA	Germany	2014	Human	457	fimH145
ESC_SA0179AA_AS	ESC_IA7635AA	United States	2012	Companion Animal	457	fimH145
ESC_VA9753AA_AS	ESC_LA0872AA	United States	2019	Poultry	457	fimH145
ESC_DB2269AA_AS	ESC_NA7638AA	United States	2018	Poultry	457	fimH145
ESC_GB6646AA_AS	ESC_PA1290AA	United States	2013	Poultry	457	fimH145
ESC_GB6480AA_AS	ESC_PA1448AA	Singapore	2015	Human	457	fimH145
ESC_HB0037AA_AS	ESC_PA3505AA	Japan	2003	Poultry	457	fimH145
ESC_HB8808AA_AS	ESC_PA6415AA	United States	2019	Poultry	457	fimH145
ESC_IB0074AA_AS	ESC_PA8136AA	United States	2019	Environment	457	fimH145
ESC_IB7435AA_AS	ESC_QA4706AA	Canada	2014	Human	457	fimH145
ESC_KB3531AA_AS	ESC_RA0186AA	United States	2010	Companion Animal	457	fimH145
ESC_LB5005AA_AS	ESC_RA5023AA	Australia	2012	Wild Animal	457	fimH145
ESC_LB5007AA_AS	ESC_RA5025AA	Australia	2012	Wild Animal	457	fimH145
ESC_LB5024AA_AS	ESC_RA5042AA	Australia	2012	Wild Animal	457	fimH145
ESC_LB5027AA_AS	ESC_RA5045AA	Australia	2012	Wild Animal	457	fimH145
ESC_LB5039AA_AS	ESC_RA5057AA	Australia	2012	Wild Animal	457	fimH145
ESC_LB5045AA_AS	ESC_RA5063AA	Australia	2012	Wild Animal	457	fimH145
ESC_NB8483AA_AS	ESC_SA7433AA	United States	2020	Poultry	457	fimH145
ESC_OB3627AA_AS	ESC_SA9108AA	United States	2017	Human	457	fimH145
ESC_OB3619AA_AS	ESC_SA9116AA	United States	2017	Human	457	fimH145
ESC_PB3339AA_AS	ESC_TA2056AA	United States	2007	Companion Animal	457	fimH145
ESC_UB1891AA_AS	ESC_TA8223AA	Denmark	2018	Human	457	fimH145
ESC_WB4538AA_AS	ESC_UA7775AA	United States	2018	Wild Animal	457	fimH145
ESC_VB5424AA_AS	ESC_UA7869AA	United States	2018	Poultry	457	fimH145
ESC_WB2946AA_AS	ESC_VA3369AA	France	2020	Companion Animal	457	fimH145
ESC_WB6941AA_AS	ESC_VA5568AA	United States	2020	Poultry	457	fimH145
ESC_WB6879AA_AS	ESC_VA5630AA	United States	2020	Poultry	457	fimH145
ESC_ZB8723AA_AS	ESC_WA6996AA	United States	2007	Poultry	457	fimH145
