# Supplementary material for: One health clones of multidrug-resistant Escherichia coli carried by synanthropic animals in Brazil
Source: One Health. 2022 Dec 21;16:100476. doi: 10.1016/j.onehlt.2022.100476 (PMC9860340; doi:10.1016/j.onehlt.2022.100476)
Supplement: Supplementary Table S2 — SNP counts for Escherichia coli ST10 isolates. [file mmc3.xlsx]

## Sheet: main.snp_matrix
	ESC_NB6169AA_AS	ESC_NB6165AA_AS	ESC_NB6166AA_AS	ESC_NB6173AA_AS	ESC_NB6172AA_AS	ESC_NB6175AA_AS	ESC_NB6174AA_AS	ESC_NB6167AA_AS	ESC_XA7393AA_AS	ESC_UB3237AA_AS	ESC_AC6216AA_AS	ESC_YB0923AA_AS	ESC_LB4033AA_AS	ESC_QA8170AA_AS	ESC_GB3174AA_AS	ESC_WA7253AA_AS	ESC_GB6432AA_AS	ESC_NB6114AA_AS	ESC_LB0138AA_AS	ESC_HA9577AA_AS	ESC_BC7513AA_AS	ESC_FB9722AA_AS	ESC_TA2179AA_AS	P22C2	ESC_NB4220AA_AS	ESC_BC8554AA_AS	ESC_RA0197AA_AS	ESC_UB3239AA_AS	ESC_RA8220AA_AS	ESC_UB8322AA_AS	ESC_TA2071AA_AS	ESC_ZA6036AA_AS	ESC_KB0260AA_AS	ESC_DB2023AA_AS	ESC_RA8675AA_AS	ESC_ZB7643AA_AS	ESC_HA8592AA_AS	ESC_OA1212AA_AS	ESC_KB1109AA_AS	ESC_UA1651AA_AS	ESC_FB6648AA_AS	ESC_WB3341AA_AS	ESC_YB9463AA_AS	ESC_HA8707AA_AS	ESC_FA6805AA_AS	ESC_ZA2749AA_AS	ESC_EB1601AA_AS	ESC_RA9224AA_AS	ESC_TB9922AA_AS
ESC_NB6169AA_AS	0	6	7	7	7	3	4	3	46	55	52	46	65	76	60	90	1029	1068	1085	1075	1137	1154	1151	1180	1167	1079	3646	3645	3644	2831	2832	7956	7889	7956	7878	8030	7898	7947	7926	7921	7924	8066	8010	8001	8103	8131	8125	8117	8108
ESC_NB6165AA_AS	6	0	7	7	7	7	6	5	48	61	54	50	69	82	62	92	1031	1070	1087	1079	1139	1156	1155	1182	1173	1081	3648	3647	3646	2831	2832	7956	7889	7956	7878	8030	7898	7947	7926	7921	7924	8066	8010	8001	8103	8131	8125	8117	8108
ESC_NB6166AA_AS	7	7	0	4	4	8	7	6	49	62	49	51	70	77	57	93	1032	1065	1082	1080	1140	1157	1156	1183	1174	1082	3649	3648	3647	2832	2833	7957	7890	7951	7879	8031	7899	7948	7927	7922	7925	8067	8011	8002	8104	8132	8126	8118	8109
ESC_NB6173AA_AS	7	7	4	0	4	8	9	8	51	62	51	53	72	77	59	95	1034	1067	1084	1082	1142	1159	1158	1185	1174	1084	3651	3650	3649	2834	2835	7959	7892	7953	7881	8033	7901	7950	7929	7924	7927	8069	8013	8004	8106	8134	8128	8120	8111
ESC_NB6172AA_AS	7	7	4	4	0	10	9	8	51	62	51	51	70	77	59	95	1034	1067	1084	1080	1142	1159	1156	1185	1174	1084	3651	3650	3649	2834	2835	7959	7892	7953	7881	8033	7901	7950	7929	7924	7927	8069	8013	8004	8106	8134	8128	8120	8111
ESC_NB6175AA_AS	3	7	8	8	10	0	1	2	45	58	51	47	66	79	61	89	1028	1069	1084	1076	1136	1153	1152	1179	1168	1080	3645	3644	3643	2830	2831	7955	7888	7955	7877	8029	7897	7946	7925	7920	7923	8065	8009	8000	8102	8130	8124	8116	8107
ESC_NB6174AA_AS	4	6	7	9	9	1	0	1	44	59	50	46	65	80	60	88	1027	1068	1083	1075	1135	1152	1151	1178	1169	1079	3644	3643	3642	2829	2830	7954	7887	7954	7876	8028	7896	7945	7924	7919	7922	8064	8008	7999	8101	8129	8123	8115	8106
ESC_NB6167AA_AS	3	5	6	8	8	2	1	0	43	58	49	45	64	79	59	87	1026	1067	1082	1074	1134	1151	1150	1177	1168	1078	3643	3642	3641	2828	2829	7953	7886	7953	7875	8027	7895	7944	7923	7918	7921	8063	8007	7998	8100	8128	8122	8114	8105
ESC_XA7393AA_AS	46	48	49	51	51	45	44	43	0	55	46	48	67	82	62	90	1029	1070	1085	1077	1137	1154	1153	1180	1171	1081	3646	3645	3644	2831	2832	7960	7893	7960	7880	8034	7902	7951	7930	7925	7928	8070	8014	8005	8107	8135	8129	8121	8112
ESC_UB3237AA_AS	55	61	62	62	62	58	59	58	55	0	61	61	80	91	75	105	1044	1083	1100	1090	1152	1169	1166	1195	1182	1094	3661	3660	3659	2846	2847	7973	7906	7973	7895	8047	7915	7964	7943	7938	7941	8083	8027	8018	8120	8148	8142	8134	8125
ESC_AC6216AA_AS	52	54	49	51	51	51	50	49	46	61	0	54	73	82	62	96	1035	1070	1085	1083	1143	1160	1159	1186	1177	1087	3652	3651	3650	2835	2836	7962	7895	7956	7884	8036	7904	7953	7932	7927	7930	8072	8016	8007	8109	8137	8131	8123	8114
ESC_YB0923AA_AS	46	50	51	53	51	47	46	45	48	61	54	0	63	78	60	88	1027	1068	1081	1073	1135	1152	1149	1178	1167	1079	3644	3643	3642	2829	2830	7958	7891	7958	7880	8032	7900	7949	7928	7923	7926	8068	8012	8003	8105	8133	8127	8119	8110
ESC_LB4033AA_AS	65	69	70	72	70	66	65	64	67	80	73	63	0	87	69	107	1046	1087	1102	1092	1154	1171	1168	1197	1186	1098	3663	3662	3661	2846	2847	7974	7907	7974	7896	8048	7916	7965	7944	7939	7942	8085	8029	8020	8122	8150	8144	8136	8127
ESC_QA8170AA_AS	76	82	77	77	77	79	80	79	82	91	82	78	87	0	76	122	1061	1094	1111	1107	1169	1186	1183	1212	1199	1111	3678	3677	3676	2863	2864	7992	7925	7986	7914	8066	7934	7983	7962	7957	7960	8102	8046	8037	8139	8167	8161	8153	8144
ESC_GB3174AA_AS	60	62	57	59	59	61	60	59	62	75	62	60	69	76	0	102	1041	1074	1091	1089	1149	1166	1165	1192	1183	1091	3658	3657	3656	2843	2844	7972	7905	7966	7894	8046	7914	7963	7942	7937	7940	8082	8026	8017	8119	8147	8141	8133	8124
ESC_WA7253AA_AS	90	92	93	95	95	89	88	87	90	105	96	88	107	122	102	0	1069	1110	1125	1117	1093	1110	1109	1136	1127	1121	3656	3655	3654	2845	2846	7920	7853	7920	7842	7994	7862	7911	7890	7885	7888	8090	8032	8023	8125	8153	8147	8139	8130
ESC_GB6432AA_AS	1029	1031	1032	1034	1034	1028	1027	1026	1029	1044	1035	1027	1046	1061	1041	1069	0	352	367	359	419	436	435	462	453	363	3022	3021	3020	2995	2996	8166	8059	8111	8023	8175	8043	8090	8069	8068	8069	8260	8206	8197	8254	8282	8276	8268	8257
ESC_NB6114AA_AS	1068	1070	1065	1067	1067	1069	1068	1067	1070	1083	1070	1068	1087	1094	1074	1110	352	0	57	63	123	140	143	170	161	69	2730	2731	2728	3025	3026	8175	8087	8141	8058	8208	8076	8123	8102	8101	8102	8298	8242	8233	8290	8318	8312	8304	8293
ESC_LB0138AA_AS	1085	1087	1082	1084	1084	1084	1083	1082	1085	1100	1085	1081	1102	1111	1091	1125	367	57	0	78	138	155	158	185	176	86	2747	2748	2745	3040	3041	8186	8098	8152	8069	8219	8087	8134	8113	8112	8113	8309	8253	8244	8301	8329	8323	8315	8304
ESC_HA9577AA_AS	1075	1079	1080	1082	1080	1076	1075	1074	1077	1090	1083	1073	1092	1107	1089	1117	359	63	78	0	130	147	148	177	166	78	2737	2738	2735	3032	3033	8182	8094	8154	8065	8215	8083	8130	8109	8108	8109	8305	8249	8240	8297	8325	8319	8311	8300
ESC_BC7513AA_AS	1137	1139	1140	1142	1142	1136	1135	1134	1137	1152	1143	1135	1154	1169	1149	1093	419	123	138	130	0	121	126	153	144	138	2769	2770	2767	3068	3069	8164	8076	8136	8047	8197	8065	8112	8091	8090	8091	8347	8289	8280	8337	8365	8359	8351	8340
ESC_FB9722AA_AS	1154	1156	1157	1159	1159	1153	1152	1151	1154	1169	1160	1152	1171	1186	1166	1110	436	140	155	147	121	0	93	120	111	155	2774	2775	2772	3081	3082	8163	8075	8135	8046	8196	8064	8111	8090	8089	8090	8356	8298	8289	8346	8374	8368	8360	8349
ESC_TA2179AA_AS	1151	1155	1156	1158	1156	1152	1151	1150	1153	1166	1159	1149	1168	1183	1165	1109	435	143	158	148	126	93	0	113	102	150	2771	2772	2769	3074	3075	8158	8070	8130	8041	8191	8059	8106	8085	8084	8085	8351	8293	8284	8341	8369	8363	8355	8344
P22C2	1180	1182	1183	1185	1185	1179	1178	1177	1180	1195	1186	1178	1197	1212	1192	1136	462	170	185	177	153	120	113	0	125	171	2790	2791	2788	3093	3094	8177	8089	8149	8060	8210	8078	8125	8104	8101	8104	8370	8312	8303	8360	8388	8382	8374	8363
ESC_NB4220AA_AS	1167	1173	1174	1174	1174	1168	1169	1168	1171	1182	1177	1167	1186	1199	1183	1127	453	161	176	166	144	111	102	125	0	140	2783	2784	2781	3084	3085	8166	8078	8138	8049	8199	8067	8114	8093	8092	8093	8359	8301	8292	8349	8377	8371	8363	8352
ESC_BC8554AA_AS	1079	1081	1082	1084	1084	1080	1079	1078	1081	1094	1087	1079	1098	1111	1091	1121	363	69	86	78	138	155	150	171	140	0	2733	2734	2731	3028	3029	8176	8088	8148	8059	8209	8077	8124	8103	8102	8103	8299	8243	8234	8291	8319	8313	8305	8294
ESC_RA0197AA_AS	3646	3648	3649	3651	3651	3645	3644	3643	3646	3661	3652	3644	3663	3678	3658	3656	3022	2730	2747	2737	2769	2774	2771	2790	2783	2733	0	83	80	3536	3537	9002	8920	8977	8891	9043	8905	8952	8931	8930	8931	9224	9170	9161	9234	9262	9256	9248	9237
ESC_UB3239AA_AS	3645	3647	3648	3650	3650	3644	3643	3642	3645	3660	3651	3643	3662	3677	3657	3655	3021	2731	2748	2738	2770	2775	2772	2791	2784	2734	83	0	29	3535	3536	9003	8921	8978	8892	9044	8906	8953	8932	8931	8932	9225	9171	9162	9235	9263	9257	9249	9238
ESC_RA8220AA_AS	3644	3646	3647	3649	3649	3643	3642	3641	3644	3659	3650	3642	3661	3676	3656	3654	3020	2728	2745	2735	2767	2772	2769	2788	2781	2731	80	29	0	3532	3533	9000	8918	8975	8889	9041	8903	8950	8929	8928	8929	9222	9168	9159	9232	9260	9254	9246	9235
ESC_UB8322AA_AS	2831	2831	2832	2834	2834	2830	2829	2828	2831	2846	2835	2829	2846	2863	2843	2845	2995	3025	3040	3032	3068	3081	3074	3093	3084	3028	3536	3535	3532	0	129	7763	7607	7669	7557	7709	7573	7622	7601	7602	7599	7808	7754	7745	7702	7730	7724	7718	7705
ESC_TA2071AA_AS	2832	2832	2833	2835	2835	2831	2830	2829	2832	2847	2836	2830	2847	2864	2844	2846	2996	3026	3041	3033	3069	3082	3075	3094	3085	3029	3537	3536	3533	129	0	7766	7610	7672	7560	7712	7576	7625	7604	7605	7602	7811	7757	7748	7705	7733	7727	7721	7708
ESC_ZA6036AA_AS	7956	7956	7957	7959	7959	7955	7954	7953	7960	7973	7962	7958	7974	7992	7972	7920	8166	8175	8186	8182	8164	8163	8158	8177	8166	8176	9002	9003	9000	7763	7766	0	1136	1277	1183	1335	1179	1246	1225	1230	1229	2107	2042	2035	1890	1918	1912	1905	1899
ESC_KB0260AA_AS	7889	7889	7890	7892	7892	7888	7887	7886	7893	7906	7895	7891	7907	7925	7905	7853	8059	8087	8098	8094	8076	8075	8070	8089	8078	8088	8920	8921	8918	7607	7610	1136	0	952	863	1015	859	928	909	908	911	1929	1864	1857	1557	1585	1579	1575	1566
ESC_DB2023AA_AS	7956	7956	7951	7953	7953	7955	7954	7953	7960	7973	7956	7958	7974	7986	7966	7920	8111	8141	8152	8154	8136	8135	8130	8149	8138	8148	8977	8978	8975	7669	7672	1277	952	0	784	935	780	849	818	831	832	2026	1957	1950	1391	1419	1413	1409	1400
ESC_RA8675AA_AS	7878	7878	7879	7881	7881	7877	7876	7875	7880	7895	7884	7880	7896	7914	7894	7842	8023	8058	8069	8065	8047	8046	8041	8060	8049	8059	8891	8892	8889	7557	7560	1183	863	784	0	644	488	555	536	539	540	1945	1880	1873	1451	1479	1471	1469	1462
ESC_ZB7643AA_AS	8030	8030	8031	8033	8033	8029	8028	8027	8034	8047	8036	8032	8048	8066	8046	7994	8175	8208	8219	8215	8197	8196	8191	8210	8199	8209	9043	9044	9041	7709	7712	1335	1015	935	644	0	280	627	608	611	612	2093	2026	2017	1601	1629	1623	1617	1610
ESC_HA8592AA_AS	7898	7898	7899	7901	7901	7897	7896	7895	7902	7915	7904	7900	7916	7934	7914	7862	8043	8076	8087	8083	8065	8064	8059	8078	8067	8077	8905	8906	8903	7573	7576	1179	859	780	488	280	0	467	448	453	452	1943	1876	1869	1451	1479	1473	1469	1460
ESC_OA1212AA_AS	7947	7947	7948	7950	7950	7946	7945	7944	7951	7964	7953	7949	7965	7983	7963	7911	8090	8123	8134	8130	8112	8111	8106	8125	8114	8124	8952	8953	8950	7622	7625	1246	928	849	555	627	467	0	171	388	385	2006	1941	1934	1520	1548	1542	1538	1531
ESC_KB1109AA_AS	7926	7926	7927	7929	7929	7925	7924	7923	7930	7943	7932	7928	7944	7962	7942	7890	8069	8102	8113	8109	8091	8090	8085	8104	8093	8103	8931	8932	8929	7601	7604	1225	909	818	536	608	448	171	0	367	366	1989	1924	1917	1501	1529	1523	1519	1512
ESC_UA1651AA_AS	7921	7921	7922	7924	7924	7920	7919	7918	7925	7938	7927	7923	7939	7957	7937	7885	8068	8101	8112	8108	8090	8089	8084	8101	8092	8102	8930	8931	8928	7602	7605	1230	908	831	539	611	453	388	367	0	293	1992	1927	1920	1504	1532	1526	1522	1513
ESC_FB6648AA_AS	7924	7924	7925	7927	7927	7923	7922	7921	7928	7941	7930	7926	7942	7960	7940	7888	8069	8102	8113	8109	8091	8090	8085	8104	8093	8103	8931	8932	8929	7599	7602	1229	911	832	540	612	452	385	366	293	0	1991	1924	1917	1503	1531	1525	1521	1512
ESC_WB3341AA_AS	8066	8066	8067	8069	8069	8065	8064	8063	8070	8083	8072	8068	8085	8102	8082	8090	8260	8298	8309	8305	8347	8356	8351	8370	8359	8299	9224	9225	9222	7808	7811	2107	1929	2026	1945	2093	1943	2006	1989	1992	1991	0	391	384	1215	1243	1237	1233	1222
ESC_YB9463AA_AS	8010	8010	8011	8013	8013	8009	8008	8007	8014	8027	8016	8012	8029	8046	8026	8032	8206	8242	8253	8249	8289	8298	8293	8312	8301	8243	9170	9171	9168	7754	7757	2042	1864	1957	1880	2026	1876	1941	1924	1927	1924	391	0	65	1146	1174	1168	1164	1153
ESC_HA8707AA_AS	8001	8001	8002	8004	8004	8000	7999	7998	8005	8018	8007	8003	8020	8037	8017	8023	8197	8233	8244	8240	8280	8289	8284	8303	8292	8234	9161	9162	9159	7745	7748	2035	1857	1950	1873	2017	1869	1934	1917	1920	1917	384	65	0	1139	1167	1161	1155	1146
ESC_FA6805AA_AS	8103	8103	8104	8106	8106	8102	8101	8100	8107	8120	8109	8105	8122	8139	8119	8125	8254	8290	8301	8297	8337	8346	8341	8360	8349	8291	9234	9235	9232	7702	7705	1890	1557	1391	1451	1601	1451	1520	1501	1504	1503	1215	1146	1139	0	146	140	136	129
ESC_ZA2749AA_AS	8131	8131	8132	8134	8134	8130	8129	8128	8135	8148	8137	8133	8150	8167	8147	8153	8282	8318	8329	8325	8365	8374	8369	8388	8377	8319	9262	9263	9260	7730	7733	1918	1585	1419	1479	1629	1479	1548	1529	1532	1531	1243	1174	1167	146	0	72	162	153
ESC_EB1601AA_AS	8125	8125	8126	8128	8128	8124	8123	8122	8129	8142	8131	8127	8144	8161	8141	8147	8276	8312	8323	8319	8359	8368	8363	8382	8371	8313	9256	9257	9254	7724	7727	1912	1579	1413	1471	1623	1473	1542	1523	1526	1525	1237	1168	1161	140	72	0	156	147
ESC_RA9224AA_AS	8117	8117	8118	8120	8120	8116	8115	8114	8121	8134	8123	8119	8136	8153	8133	8139	8268	8304	8315	8311	8351	8360	8355	8374	8363	8305	9248	9249	9246	7718	7721	1905	1575	1409	1469	1617	1469	1538	1519	1522	1521	1233	1164	1155	136	162	156	0	141
ESC_TB9922AA_AS	8108	8108	8109	8111	8111	8107	8106	8105	8112	8125	8114	8110	8127	8144	8124	8130	8257	8293	8304	8300	8340	8349	8344	8363	8352	8294	9237	9238	9235	7705	7708	1899	1566	1400	1462	1610	1460	1531	1512	1513	1512	1222	1153	1146	129	153	147	141	0
ESC_FB9817AA_AS	8111	8111	8112	8114	8114	8110	8109	8108	8115	8128	8117	8113	8130	8147	8127	8133	8260	8296	8307	8303	8343	8352	8347	8366	8355	8297	9240	9241	9238	7708	7711	1900	1567	1401	1461	1611	1461	1530	1511	1514	1513	1223	1154	1147	128	150	146	140	65
ESC_UB2048AA_AS	8119	8119	8120	8122	8122	8118	8117	8116	8123	8136	8125	8121	8138	8155	8135	8141	8268	8304	8315	8311	8351	8360	8353	8374	8363	8305	9248	9249	9246	7716	7719	1912	1579	1413	1475	1623	1473	1544	1525	1526	1525	1235	1166	1159	142	166	160	154	91
ESC_LB0674AA_AS	8114	8114	8115	8117	8117	8113	8112	8111	8118	8131	8120	8116	8133	8150	8130	8136	8263	8299	8310	8306	8346	8355	8350	8369	8358	8300	9243	9244	9241	7715	7718	1907	1576	1410	1472	1622	1472	1541	1522	1523	1522	1230	1163	1156	141	165	159	153	90
ESC_DB2274AA_AS	8795	8795	8796	8798	8798	8794	8793	8792	8799	8812	8801	8797	8814	8831	8811	8817	8948	8984	8995	8991	9031	9040	9035	9054	9043	8985	9899	9900	9897	8394	8397	2919	2586	2422	2486	2630	2480	2551	2532	2531	2532	2244	2177	2170	1499	1527	1521	1517	1508
ESC_QB3651AA_AS	8860	8860	8855	8857	8857	8859	8858	8857	8864	8877	8862	8862	8879	8890	8870	8885	8917	9001	9014	9014	9057	9060	9055	9074	9063	9008	9981	9982	9979	8595	8598	3664	3306	3231	3305	3451	3305	3372	3355	3352	3355	3370	3307	3300	3053	3081	3075	3071	3060
R7F1	9098	9098	9093	9095	9095	9097	9096	9095	9102	9115	9098	9100	9117	9128	9108	9126	9155	9239	9250	9252	9298	9297	9292	9309	9300	9246	10151	10152	10149	8614	8617	3698	3344	3263	3339	3481	3337	3402	3387	3384	3387	3394	3327	3316	3075	3103	3097	3093	3082
ESC_FB1837AA_AS	9062	9062	9057	9059	9059	9061	9060	9059	9066	9079	9062	9064	9081	9092	9072	9090	9119	9203	9214	9216	9262	9261	9256	9273	9264	9210	10115	10116	10113	8572	8575	3656	3302	3221	3299	3445	3297	3362	3347	3344	3347	3354	3289	3282	3033	3061	3055	3051	3040
ESC_HA8214AA_AS	8774	8774	8769	8771	8771	8773	8772	8771	8778	8791	8774	8776	8793	8804	8784	8796	8929	8959	8970	8972	9012	9021	9016	9035	9024	8966	9909	9910	9907	8375	8378	2954	2623	2449	2523	2667	2519	2587	2569	2568	2571	2285	2218	2211	1640	1668	1662	1658	1649
ESC_ZB6275AA_AS	8811	8811	8806	8808	8808	8810	8809	8808	8815	8828	8811	8813	8830	8841	8821	8833	8966	8996	9007	9009	9049	9058	9053	9072	9061	9003	9946	9947	9944	8410	8413	2987	2656	2482	2554	2700	2552	2618	2600	2601	2604	2318	2251	2244	1669	1697	1691	1687	1680
ESC_ZB6274AA_AS	8811	8811	8806	8808	8808	8810	8809	8808	8815	8828	8811	8813	8830	8841	8821	8833	8966	8996	9007	9009	9049	9058	9053	9072	9061	9003	9946	9947	9944	8410	8413	2987	2656	2482	2554	2700	2552	2618	2600	2601	2604	2318	2251	2244	1669	1697	1691	1687	1680
ESC_NB9713AA_AS	8792	8792	8787	8789	8789	8791	8790	8789	8796	8809	8792	8794	8811	8822	8802	8814	8947	8977	8988	8990	9030	9039	9034	9053	9042	8984	9927	9928	9925	8393	8396	2980	2649	2477	2547	2693	2545	2611	2593	2594	2597	2311	2244	2237	1662	1688	1684	1680	1673
ESC_UA3292AA_AS	8793	8793	8788	8790	8790	8792	8791	8790	8797	8810	8793	8795	8812	8823	8803	8815	8948	8978	8989	8991	9031	9040	9035	9054	9043	8985	9928	9929	9926	8394	8397	2969	2638	2464	2536	2682	2534	2600	2582	2583	2586	2300	2233	2226	1651	1679	1673	1669	1662
ESC_SA4908AA_AS	8789	8789	8784	8786	8786	8788	8787	8786	8793	8806	8789	8791	8808	8819	8799	8811	8944	8974	8985	8987	9027	9036	9031	9050	9039	8981	9926	9927	9924	8392	8395	2965	2634	2462	2534	2678	2530	2598	2580	2579	2582	2300	2233	2226	1653	1681	1675	1671	1662
min: 0 max: 10152
[truncated: 13 more columns]
