# Supplementary material for: One health clones of multidrug-resistant Escherichia coli carried by synanthropic animals in Brazil
Source: One Health. 2022 Dec 21;16:100476. doi: 10.1016/j.onehlt.2022.100476 (PMC9860340; doi:10.1016/j.onehlt.2022.100476)
Supplement: Supplementary Table S3 — SNP counts for Escherichia coli ST155 isolates. [file mmc4.xlsx]

## Sheet: main.snp_matrix
	ESC_PB2418AA_AS	ESC_ZA5401AA_AS	ESC_MA8237AA_AS	ESC_BC8748AA_AS	ESC_BC8892AA_AS	ESC_BC8717AA_AS	ESC_HB7160AA_AS	ESC_WA6884AA_AS	ESC_ZA5660AA_AS	ESC_PB1308AA_AS	ESC_WA9786AA_AS	ESC_WA9785AA_AS	ESC_WB7590AA_AS	ESC_HB9288AA_AS	ESC_PB8817AA_AS	ESC_LA5906AA_AS	ESC_ZA2915AA_AS	ESC_YA0555AA_AS	ESC_ZA6030AA_AS	ESC_UB3928AA_AS	ESC_RB8693AA_AS	ESC_WB3690AA_AS	ESC_GB1714AA_AS	ESC_GA0609AA_AS	ESC_CA6042AA_AS	R6R1	ESC_WB0117AA_AS	ESC_WB0077AA_AS	ESC_WB0080AA_AS	ESC_WB0261AA_AS	ESC_WB0259AA_AS
ESC_PB2418AA_AS	0	185	161	235	222	227	224	592	738	681	1394	1391	1540	1396	2062	1495	1562	1542	1002	986	988	1292	1586	1387	1938	2397	1642	1642	2166	2043	2043
ESC_ZA5401AA_AS	185	0	162	248	235	240	237	604	749	692	1405	1402	1551	1407	2073	1506	1573	1553	1013	997	999	1303	1597	1398	1949	2408	1653	1653	2177	2054	2054
ESC_MA8237AA_AS	161	162	0	224	211	216	213	582	727	670	1383	1380	1529	1385	2051	1484	1551	1531	991	975	977	1281	1575	1376	1927	2386	1631	1631	2155	2032	2032
ESC_BC8748AA_AS	235	248	224	0	45	50	287	656	801	744	1457	1454	1603	1459	2125	1558	1625	1605	1065	1049	1051	1355	1649	1450	2000	2459	1704	1704	2228	2105	2105
ESC_BC8892AA_AS	222	235	211	45	0	33	274	643	788	731	1444	1441	1590	1446	2112	1545	1612	1592	1052	1036	1038	1342	1636	1437	1987	2446	1691	1691	2215	2092	2092
ESC_BC8717AA_AS	227	240	216	50	33	0	279	648	793	736	1449	1446	1595	1451	2117	1550	1617	1597	1057	1041	1043	1347	1641	1442	1992	2451	1696	1696	2220	2097	2097
ESC_HB7160AA_AS	224	237	213	287	274	279	0	637	782	725	1438	1435	1584	1440	2106	1539	1606	1584	1046	1030	1032	1336	1630	1431	1982	2441	1686	1686	2210	2087	2087
ESC_WA6884AA_AS	592	604	582	656	643	648	637	0	431	400	1462	1459	1572	1416	2088	1503	1570	1550	1088	1072	1074	1334	1691	1459	2042	2411	1567	1567	2210	2082	2082
ESC_ZA5660AA_AS	738	749	727	801	788	793	782	431	0	541	1565	1562	1675	1517	2253	1648	1715	1695	1233	1217	1219	1477	1836	1602	2155	2522	1678	1678	2319	2191	2191
ESC_PB1308AA_AS	681	692	670	744	731	736	725	400	541	0	1576	1573	1684	1528	2222	1615	1682	1662	1200	1184	1186	1444	1801	1571	2152	2523	1681	1681	2320	2194	2194
ESC_WA9786AA_AS	1394	1405	1383	1457	1444	1449	1438	1462	1565	1576	0	7	2055	1927	2580	2056	2123	2103	1657	1641	1643	1844	2293	2059	2472	2698	2319	2319	2694	2553	2553
ESC_WA9785AA_AS	1391	1402	1380	1454	1441	1446	1435	1459	1562	1573	7	0	2052	1924	2577	2053	2120	2100	1654	1638	1640	1841	2290	2056	2469	2695	2316	2316	2691	2550	2550
ESC_WB7590AA_AS	1540	1551	1529	1603	1590	1595	1584	1572	1675	1684	2055	2052	0	1270	2410	1951	2018	1998	1777	1761	1763	1790	2162	1938	2487	2854	2347	2347	2555	2516	2516
ESC_HB9288AA_AS	1396	1407	1385	1459	1446	1451	1440	1416	1517	1528	1927	1924	1270	0	2437	1749	1815	1795	1600	1584	1586	1644	1984	1763	2346	2719	2165	2165	2405	2285	2285
ESC_PB8817AA_AS	2062	2073	2051	2125	2112	2117	2106	2088	2253	2222	2580	2577	2410	2437	0	2295	2362	2344	2310	2294	2296	2360	2374	2336	3047	2933	2963	2963	3034	2957	2957
ESC_LA5906AA_AS	1495	1506	1484	1558	1545	1550	1539	1503	1648	1615	2056	2053	1951	1749	2295	0	147	129	1538	1522	1524	1617	1937	1709	2456	2776	2289	2289	2374	2410	2410
ESC_ZA2915AA_AS	1562	1573	1551	1625	1612	1617	1606	1570	1715	1682	2123	2120	2018	1815	2362	147	0	164	1605	1589	1591	1684	2002	1776	2523	2841	2354	2354	2439	2477	2477
ESC_YA0555AA_AS	1542	1553	1531	1605	1592	1597	1584	1550	1695	1662	2103	2100	1998	1795	2344	129	164	0	1585	1569	1571	1666	1984	1756	2503	2823	2336	2336	2421	2457	2457
ESC_ZA6030AA_AS	1002	1013	991	1065	1052	1057	1046	1088	1233	1200	1657	1654	1777	1600	2310	1538	1605	1585	0	108	108	1400	1520	1233	1683	2507	1981	1981	2276	2211	2211
ESC_UB3928AA_AS	986	997	975	1049	1036	1041	1030	1072	1217	1184	1641	1638	1761	1584	2294	1522	1589	1569	108	0	90	1384	1504	1217	1665	2489	1963	1963	2258	2193	2193
ESC_RB8693AA_AS	988	999	977	1051	1038	1043	1032	1074	1219	1186	1643	1640	1763	1586	2296	1524	1591	1571	108	90	0	1386	1506	1219	1669	2493	1967	1967	2262	2197	2197
ESC_WB3690AA_AS	1292	1303	1281	1355	1342	1347	1336	1334	1477	1444	1844	1841	1790	1644	2360	1617	1684	1666	1400	1384	1386	0	1387	1057	2043	2492	2122	2122	1404	2138	2138
ESC_GB1714AA_AS	1586	1597	1575	1649	1636	1641	1630	1691	1836	1801	2293	2290	2162	1984	2374	1937	2002	1984	1520	1504	1506	1387	0	1146	2413	2923	2475	2475	2157	2628	2628
ESC_GA0609AA_AS	1387	1398	1376	1450	1437	1442	1431	1459	1602	1571	2059	2056	1938	1763	2336	1709	1776	1756	1233	1217	1219	1057	1146	0	2259	2719	2265	2265	1768	2359	2359
ESC_CA6042AA_AS	1938	1949	1927	2000	1987	1992	1982	2042	2155	2152	2472	2469	2487	2346	3047	2456	2523	2503	1683	1665	1669	2043	2413	2259	0	2447	1999	1999	2006	2165	2165
R6R1	2397	2408	2386	2459	2446	2451	2441	2411	2522	2523	2698	2695	2854	2719	2933	2776	2841	2823	2507	2489	2493	2492	2923	2719	2447	0	1812	1812	2036	2071	2071
ESC_WB0117AA_AS	1642	1653	1631	1704	1691	1696	1686	1567	1678	1681	2319	2316	2347	2165	2963	2289	2354	2336	1981	1963	1967	2122	2475	2265	1999	1812	0	0	1392	1287	1287
ESC_WB0077AA_AS	1642	1653	1631	1704	1691	1696	1686	1567	1678	1681	2319	2316	2347	2165	2963	2289	2354	2336	1981	1963	1967	2122	2475	2265	1999	1812	0	0	1392	1287	1287
ESC_WB0080AA_AS	2166	2177	2155	2228	2215	2220	2210	2210	2319	2320	2694	2691	2555	2405	3034	2374	2439	2421	2276	2258	2262	1404	2157	1768	2006	2036	1392	1392	0	1184	1184
ESC_WB0261AA_AS	2043	2054	2032	2105	2092	2097	2087	2082	2191	2194	2553	2550	2516	2285	2957	2410	2477	2457	2211	2193	2197	2138	2628	2359	2165	2071	1287	1287	1184	0	0
ESC_WB0259AA_AS	2043	2054	2032	2105	2092	2097	2087	2082	2191	2194	2553	2550	2516	2285	2957	2410	2477	2457	2211	2193	2197	2138	2628	2359	2165	2071	1287	1287	1184	0	0
min: 0 max: 3047
