# Supplementary material for: One health clones of multidrug-resistant Escherichia coli carried by synanthropic animals in Brazil
Source: One Health. 2022 Dec 21;16:100476. doi: 10.1016/j.onehlt.2022.100476 (PMC9860340; doi:10.1016/j.onehlt.2022.100476)
Supplement: Supplementary Table S4 — SNP counts for Escherichia coli ST457 isolates. [file mmc5.xlsx]

## Sheet: main.snp_matrix
	ESC_NB4246AA_AS	ESC_VB0501AA_AS	ESC_VB0455AA_AS	ESC_VB0502AA_AS	ESC_VB0448AA_AS	ESC_AC3443AA_AS	ESC_ZA2271AA_AS	ESC_WB4646AA_AS	ESC_VB5510AA_AS	ESC_ZB6983AA_AS	ESC_VB1394AA_AS	ESC_KB3930AA_AS	ESC_NB4364AA_AS	ESC_BC7775AA_AS	ESC_HB7569AA_AS	P32P1	ESC_KB1929AA_AS	ESC_KB1870AA_AS	ESC_KB1928AA_AS	ESC_KB1866AA_AS	ESC_VA5670AA_AS	ESC_TA7575AA_AS	ESC_HA8533AA_AS	ESC_ZA5095AA_AS	ESC_AC4822AA_AS	ESC_LB5962AA_AS	ESC_UB3917AA_AS	ESC_MA2337AA_AS	ESC_LB0017AA_AS	ESC_LB0106AA_AS	ESC_LB0239AA_AS
ESC_NB4246AA_AS	0	35	35	33	36	23	19	27	40	30	40	56	599	756	894	512	510	509	510	509	79	93	78	72	412	74	96	124	114	114	114
ESC_VB0501AA_AS	35	0	4	4	7	40	36	44	57	47	57	73	616	773	911	529	527	526	527	526	96	110	95	89	429	91	113	141	131	131	131
ESC_VB0455AA_AS	35	4	0	2	5	38	36	44	57	47	57	73	616	773	911	529	525	526	527	524	96	110	93	89	427	91	113	139	131	131	131
ESC_VB0502AA_AS	33	4	2	0	3	36	34	42	55	45	55	71	614	771	909	527	523	524	525	522	94	108	91	87	425	89	111	137	129	129	129
ESC_VB0448AA_AS	36	7	5	3	0	39	37	45	58	48	58	74	617	774	912	530	526	527	528	525	97	111	94	90	428	92	114	140	132	132	132
ESC_AC3443AA_AS	23	40	38	36	39	0	22	30	43	35	45	61	604	761	899	517	513	514	515	512	84	98	81	77	415	79	101	127	119	119	119
ESC_ZA2271AA_AS	19	36	36	34	37	22	0	26	39	31	41	57	600	757	895	513	511	510	511	510	80	94	79	73	413	75	97	125	115	115	115
ESC_WB4646AA_AS	27	44	44	42	45	30	26	0	15	39	49	65	608	765	903	521	519	518	519	518	88	102	87	81	421	83	105	133	123	123	123
ESC_VB5510AA_AS	40	57	57	55	58	43	39	15	0	52	62	78	621	778	916	534	532	531	532	531	101	115	100	94	434	96	118	146	136	136	136
ESC_ZB6983AA_AS	30	47	47	45	48	35	31	39	52	0	52	68	611	768	906	524	522	521	522	521	91	105	90	84	424	86	108	136	126	126	126
ESC_VB1394AA_AS	40	57	57	55	58	45	41	49	62	52	0	66	609	766	916	534	532	531	532	531	89	103	88	82	422	84	106	134	124	124	124
ESC_KB3930AA_AS	56	73	73	71	74	61	57	65	78	68	66	0	597	762	932	550	548	547	548	547	85	99	84	78	418	80	102	130	120	120	120
ESC_NB4364AA_AS	599	616	616	614	617	604	600	608	621	611	609	597	0	973	1030	774	772	771	772	771	598	612	597	591	931	593	615	643	633	633	633
ESC_BC7775AA_AS	756	773	773	771	774	761	757	765	778	768	766	762	973	0	1162	838	836	835	836	835	755	767	752	748	1088	750	772	800	790	790	790
ESC_HB7569AA_AS	894	911	911	909	912	899	895	903	916	906	916	932	1030	1162	0	774	772	771	772	771	955	969	954	948	1288	950	972	1000	990	990	990
P32P1	512	529	529	527	530	517	513	521	534	524	534	550	774	838	774	0	16	15	16	15	573	587	572	566	906	568	590	618	608	608	608
ESC_KB1929AA_AS	510	527	525	523	526	513	511	519	532	522	532	548	772	836	772	16	0	3	6	3	571	585	568	564	902	566	588	614	606	606	606
ESC_KB1870AA_AS	509	526	526	524	527	514	510	518	531	521	531	547	771	835	771	15	3	0	5	4	570	584	569	563	903	565	587	615	605	605	605
ESC_KB1928AA_AS	510	527	527	525	528	515	511	519	532	522	532	548	772	836	772	16	6	5	0	3	571	585	570	564	904	566	588	616	606	606	606
ESC_KB1866AA_AS	509	526	524	522	525	512	510	518	531	521	531	547	771	835	771	15	3	4	3	0	570	584	567	563	901	565	587	613	605	605	605
ESC_VA5670AA_AS	79	96	96	94	97	84	80	88	101	91	89	85	598	755	955	573	571	570	571	570	0	92	77	71	411	73	95	123	113	113	113
ESC_TA7575AA_AS	93	110	110	108	111	98	94	102	115	105	103	99	612	767	969	587	585	584	585	584	92	0	89	85	425	87	109	137	127	127	127
ESC_HA8533AA_AS	78	95	93	91	94	81	79	87	100	90	88	84	597	752	954	572	568	569	570	567	77	89	0	70	408	72	94	120	112	112	112
ESC_ZA5095AA_AS	72	89	89	87	90	77	73	81	94	84	82	78	591	748	948	566	564	563	564	563	71	85	70	0	396	66	88	116	106	106	106
ESC_AC4822AA_AS	412	429	427	425	428	415	413	421	434	424	422	418	931	1088	1288	906	902	903	904	901	411	425	408	396	0	406	428	454	446	446	446
ESC_LB5962AA_AS	74	91	91	89	92	79	75	83	96	86	84	80	593	750	950	568	566	565	566	565	73	87	72	66	406	0	66	94	84	84	84
ESC_UB3917AA_AS	96	113	113	111	114	101	97	105	118	108	106	102	615	772	972	590	588	587	588	587	95	109	94	88	428	66	0	116	106	106	106
ESC_MA2337AA_AS	124	141	139	137	140	127	125	133	146	136	134	130	643	800	1000	618	614	615	616	613	123	137	120	116	454	94	116	0	110	110	110
ESC_LB0017AA_AS	114	131	131	129	132	119	115	123	136	126	124	120	633	790	990	608	606	605	606	605	113	127	112	106	446	84	106	110	0	0	0
ESC_LB0106AA_AS	114	131	131	129	132	119	115	123	136	126	124	120	633	790	990	608	606	605	606	605	113	127	112	106	446	84	106	110	0	0	0
ESC_LB0239AA_AS	114	131	131	129	132	119	115	123	136	126	124	120	633	790	990	608	606	605	606	605	113	127	112	106	446	84	106	110	0	0	0
min: 0 max: 1288

## Sheet: Planilha2
	ESC_NB4246AA_AS	ESC_VB0501AA_AS	ESC_VB0455AA_AS	ESC_VB0502AA_AS	ESC_VB0448AA_AS	ESC_AC3443AA_AS	ESC_ZA2271AA_AS	ESC_WB4646AA_AS	ESC_VB5510AA_AS	ESC_ZB6983AA_AS	ESC_VB1394AA_AS	ESC_KB3930AA_AS	ESC_NB4364AA_AS	ESC_BC7775AA_AS	ESC_HB7569AA_AS	P32P1	ESC_KB1929AA_AS	ESC_KB1870AA_AS	ESC_KB1928AA_AS	ESC_KB1866AA_AS	ESC_VA5670AA_AS	ESC_TA7575AA_AS	ESC_HA8533AA_AS	ESC_ZA5095AA_AS	ESC_AC4822AA_AS	ESC_LB5962AA_AS	ESC_UB3917AA_AS	ESC_MA2337AA_AS	ESC_LB0017AA_AS	ESC_LB0106AA_AS	ESC_LB0239AA_AS
ESC_NB4246AA_AS	0	35	35	33	36	23	19	27	40	30	40	56	599	756	894	512	510	509	510	509	79	93	78	72	412	74	96	124	114	114	114
ESC_VB0501AA_AS	35	0	4	4	7	40	36	44	57	47	57	73	616	773	911	529	527	526	527	526	96	110	95	89	429	91	113	141	131	131	131
ESC_VB0455AA_AS	35	4	0	2	5	38	36	44	57	47	57	73	616	773	911	529	525	526	527	524	96	110	93	89	427	91	113	139	131	131	131
ESC_VB0502AA_AS	33	4	2	0	3	36	34	42	55	45	55	71	614	771	909	527	523	524	525	522	94	108	91	87	425	89	111	137	129	129	129
ESC_VB0448AA_AS	36	7	5	3	0	39	37	45	58	48	58	74	617	774	912	530	526	527	528	525	97	111	94	90	428	92	114	140	132	132	132
ESC_AC3443AA_AS	23	40	38	36	39	0	22	30	43	35	45	61	604	761	899	517	513	514	515	512	84	98	81	77	415	79	101	127	119	119	119
ESC_ZA2271AA_AS	19	36	36	34	37	22	0	26	39	31	41	57	600	757	895	513	511	510	511	510	80	94	79	73	413	75	97	125	115	115	115
ESC_WB4646AA_AS	27	44	44	42	45	30	26	0	15	39	49	65	608	765	903	521	519	518	519	518	88	102	87	81	421	83	105	133	123	123	123
ESC_VB5510AA_AS	40	57	57	55	58	43	39	15	0	52	62	78	621	778	916	534	532	531	532	531	101	115	100	94	434	96	118	146	136	136	136
ESC_ZB6983AA_AS	30	47	47	45	48	35	31	39	52	0	52	68	611	768	906	524	522	521	522	521	91	105	90	84	424	86	108	136	126	126	126
ESC_VB1394AA_AS	40	57	57	55	58	45	41	49	62	52	0	66	609	766	916	534	532	531	532	531	89	103	88	82	422	84	106	134	124	124	124
ESC_KB3930AA_AS	56	73	73	71	74	61	57	65	78	68	66	0	597	762	932	550	548	547	548	547	85	99	84	78	418	80	102	130	120	120	120
ESC_NB4364AA_AS	599	616	616	614	617	604	600	608	621	611	609	597	0	973	1030	774	772	771	772	771	598	612	597	591	931	593	615	643	633	633	633
ESC_BC7775AA_AS	756	773	773	771	774	761	757	765	778	768	766	762	973	0	1162	838	836	835	836	835	755	767	752	748	1088	750	772	800	790	790	790
ESC_HB7569AA_AS	894	911	911	909	912	899	895	903	916	906	916	932	1030	1162	0	774	772	771	772	771	955	969	954	948	1288	950	972	1000	990	990	990
P32P1	512	529	529	527	530	517	513	521	534	524	534	550	774	838	774	0	16	15	16	15	573	587	572	566	906	568	590	618	608	608	608
ESC_KB1929AA_AS	510	527	525	523	526	513	511	519	532	522	532	548	772	836	772	16	0	3	6	3	571	585	568	564	902	566	588	614	606	606	606
ESC_KB1870AA_AS	509	526	526	524	527	514	510	518	531	521	531	547	771	835	771	15	3	0	5	4	570	584	569	563	903	565	587	615	605	605	605
ESC_KB1928AA_AS	510	527	527	525	528	515	511	519	532	522	532	548	772	836	772	16	6	5	0	3	571	585	570	564	904	566	588	616	606	606	606
ESC_KB1866AA_AS	509	526	524	522	525	512	510	518	531	521	531	547	771	835	771	15	3	4	3	0	570	584	567	563	901	565	587	613	605	605	605
ESC_VA5670AA_AS	79	96	96	94	97	84	80	88	101	91	89	85	598	755	955	573	571	570	571	570	0	92	77	71	411	73	95	123	113	113	113
ESC_TA7575AA_AS	93	110	110	108	111	98	94	102	115	105	103	99	612	767	969	587	585	584	585	584	92	0	89	85	425	87	109	137	127	127	127
ESC_HA8533AA_AS	78	95	93	91	94	81	79	87	100	90	88	84	597	752	954	572	568	569	570	567	77	89	0	70	408	72	94	120	112	112	112
ESC_ZA5095AA_AS	72	89	89	87	90	77	73	81	94	84	82	78	591	748	948	566	564	563	564	563	71	85	70	0	396	66	88	116	106	106	106
ESC_AC4822AA_AS	412	429	427	425	428	415	413	421	434	424	422	418	931	1088	1288	906	902	903	904	901	411	425	408	396	0	406	428	454	446	446	446
ESC_LB5962AA_AS	74	91	91	89	92	79	75	83	96	86	84	80	593	750	950	568	566	565	566	565	73	87	72	66	406	0	66	94	84	84	84
ESC_UB3917AA_AS	96	113	113	111	114	101	97	105	118	108	106	102	615	772	972	590	588	587	588	587	95	109	94	88	428	66	0	116	106	106	106
ESC_MA2337AA_AS	124	141	139	137	140	127	125	133	146	136	134	130	643	800	1000	618	614	615	616	613	123	137	120	116	454	94	116	0	110	110	110
ESC_LB0017AA_AS	114	131	131	129	132	119	115	123	136	126	124	120	633	790	990	608	606	605	606	605	113	127	112	106	446	84	106	110	0	0	0
ESC_LB0106AA_AS	114	131	131	129	132	119	115	123	136	126	124	120	633	790	990	608	606	605	606	605	113	127	112	106	446	84	106	110	0	0	0
ESC_LB0239AA_AS	114	131	131	129	132	119	115	123	136	126	124	120	633	790	990	608	606	605	606	605	113	127	112	106	446	84	106	110	0	0	0

## Sheet: Planilha1
Tree node ID
ESC_NB4246AA_AS	1
ESC_VB0501AA_AS	2
ESC_VB0455AA_AS	3
ESC_VB0502AA_AS	4
ESC_VB0448AA_AS	5
ESC_AC3443AA_AS	6
ESC_ZA2271AA_AS	7
ESC_WB4646AA_AS	8
ESC_VB5510AA_AS	9
ESC_ZB6983AA_AS	10
ESC_VB1394AA_AS	11
ESC_KB3930AA_AS	12
ESC_NB4364AA_AS	13
ESC_BC7775AA_AS	14
ESC_HB7569AA_AS	15
P32P1	16
ESC_KB1929AA_AS	17
ESC_KB1870AA_AS	18
ESC_KB1928AA_AS	19
ESC_KB1866AA_AS	20
ESC_VA5670AA_AS	21
ESC_TA7575AA_AS	22
ESC_HA8533AA_AS	23
ESC_ZA5095AA_AS	24
ESC_AC4822AA_AS	25
ESC_LB5962AA_AS	26
ESC_UB3917AA_AS	27
ESC_MA2337AA_AS	28
ESC_LB0017AA_AS	29
ESC_LB0106AA_AS	30
ESC_LB0239AA_AS	31
I0	32
