# Supplementary material for: One health clones of multidrug-resistant Escherichia coli carried by synanthropic animals in Brazil
Source: One Health. 2022 Dec 21;16:100476. doi: 10.1016/j.onehlt.2022.100476 (PMC9860340; doi:10.1016/j.onehlt.2022.100476)
Supplement: Supplementary Table S5 — SNP counts for Escherichia coli ST224 isolates. [file mmc6.xlsx]

## Sheet: main.snp_matrix
	ESC_KB3531AA_AS	ESC_IB7435AA_AS	ESC_SA0179AA_AS	ESC_OB3619AA_AS	ESC_UB1891AA_AS	ESC_OB3627AA_AS	ESC_PB3339AA_AS	ESC_DB2269AA_AS	ESC_HB8808AA_AS	P2C1	ESC_GB6646AA_AS	ESC_WB6879AA_AS	ESC_VA9753AA_AS	ESC_NB8483AA_AS	ESC_HB0037AA_AS	ESC_VB5424AA_AS	ESC_IB0074AA_AS	ESC_QA5364AA_AS	ESC_QA7284AA_AS	ESC_ZB8723AA_AS	ESC_GB6480AA_AS	ESC_WB4538AA_AS	ESC_LB5007AA_AS	ESC_LB5005AA_AS	ESC_WB2946AA_AS	ESC_RA5006AA_AS	ESC_WB6941AA_AS	ESC_LB5024AA_AS	ESC_LB5027AA_AS	ESC_LB5039AA_AS	ESC_LB5045AA_AS
ESC_KB3531AA_AS	0	91	136	144	149	169	129	158	154	268	179	165	237	145	153	544	1120	158	188	999	1467	1298	1281	1282	1311	1296	1297	1281	1283	1289	1291
ESC_IB7435AA_AS	91	0	117	123	128	150	98	131	143	263	182	140	210	118	122	515	1101	137	195	998	1456	1273	1256	1257	1286	1267	1268	1252	1256	1264	1262
ESC_SA0179AA_AS	136	117	0	76	95	117	127	160	154	286	198	177	237	161	151	542	1068	158	210	1019	1470	1304	1287	1288	1315	1294	1295	1281	1285	1285	1285
ESC_OB3619AA_AS	144	123	76	0	101	111	133	166	160	290	206	183	243	167	157	550	1076	164	216	1025	1464	1310	1293	1294	1311	1290	1303	1277	1281	1281	1281
ESC_UB1891AA_AS	149	128	95	101	0	112	138	171	165	297	211	188	232	172	162	555	1065	169	221	1030	1481	1315	1298	1299	1328	1307	1308	1294	1298	1298	1298
ESC_OB3627AA_AS	169	150	117	111	112	0	160	193	187	317	233	210	244	192	184	577	1077	191	243	1050	1491	1337	1320	1321	1338	1317	1330	1304	1308	1308	1308
ESC_PB3339AA_AS	129	98	127	133	138	160	0	109	137	255	174	146	194	128	100	481	1113	129	183	989	1454	1265	1248	1249	1278	1257	1246	1244	1248	1258	1258
ESC_DB2269AA_AS	158	131	160	166	171	193	109	0	182	300	215	187	235	161	133	526	1146	174	228	1034	1493	1304	1287	1288	1317	1296	1297	1283	1287	1297	1297
ESC_HB8808AA_AS	154	143	154	160	165	187	137	182	0	250	173	145	203	137	129	510	1094	154	218	1021	1493	1280	1301	1302	1331	1310	1299	1297	1301	1309	1309
P2C1	268	263	286	290	297	317	255	300	250	0	265	269	321	253	245	628	1204	280	290	1112	1579	1370	1393	1394	1421	1420	1405	1397	1397	1403	1405
ESC_GB6646AA_AS	179	182	198	206	211	233	174	215	173	265	0	186	238	172	162	547	1106	203	253	1045	1507	1297	1318	1319	1348	1335	1326	1322	1322	1328	1330
ESC_WB6879AA_AS	165	140	177	183	188	210	146	187	145	269	186	0	160	100	138	517	1069	187	243	1041	1505	1286	1307	1308	1337	1316	1305	1303	1307	1315	1317
ESC_VA9753AA_AS	237	210	237	243	232	244	194	235	203	321	238	160	0	136	186	567	1087	241	295	1096	1561	1334	1355	1356	1385	1364	1353	1351	1355	1365	1365
ESC_NB8483AA_AS	145	118	161	167	172	192	128	161	137	253	172	100	136	0	108	501	1043	175	229	1020	1477	1258	1279	1280	1309	1288	1289	1275	1279	1289	1289
ESC_HB0037AA_AS	153	122	151	157	162	184	100	133	129	245	162	138	186	108	0	473	1075	165	219	1019	1474	1247	1268	1269	1298	1277	1278	1264	1268	1278	1278
ESC_VB5424AA_AS	544	515	542	550	555	577	481	526	510	628	547	517	567	501	473	0	1249	546	599	1402	1865	1642	1665	1666	1693	1674	1663	1661	1665	1675	1675
ESC_IB0074AA_AS	1120	1101	1068	1076	1065	1077	1113	1146	1094	1204	1106	1069	1087	1043	1075	1249	0	1140	1184	1982	2427	2205	2226	2227	2256	2255	2244	2232	2228	2224	2228
ESC_QA5364AA_AS	158	137	158	164	169	191	129	174	154	280	203	187	241	175	165	546	1140	0	202	1016	1483	1304	1287	1288	1317	1296	1291	1293	1293	1301	1301
ESC_QA7284AA_AS	188	195	210	216	221	243	183	228	218	290	253	243	295	229	219	599	1184	202	0	1046	1517	1356	1339	1340	1369	1356	1337	1339	1339	1347	1347
ESC_ZB8723AA_AS	999	998	1019	1025	1030	1050	989	1034	1021	1112	1045	1041	1096	1020	1019	1402	1982	1016	1046	0	1711	1660	1641	1642	1671	1666	1647	1640	1640	1651	1646
ESC_GB6480AA_AS	1467	1456	1470	1464	1481	1491	1454	1493	1493	1579	1507	1505	1561	1477	1474	1865	2427	1483	1517	1711	0	1025	1010	1011	1028	1019	1028	995	999	1005	1004
ESC_WB4538AA_AS	1298	1273	1304	1310	1315	1337	1265	1304	1280	1370	1297	1286	1334	1258	1247	1642	2205	1304	1356	1660	1025	0	115	116	145	166	163	141	139	135	149
ESC_LB5007AA_AS	1281	1256	1287	1293	1298	1320	1248	1287	1301	1393	1318	1307	1355	1279	1268	1665	2226	1287	1339	1641	1010	115	0	1	120	141	138	116	114	110	124
ESC_LB5005AA_AS	1282	1257	1288	1294	1299	1321	1249	1288	1302	1394	1319	1308	1356	1280	1269	1666	2227	1288	1340	1642	1011	116	1	0	121	142	139	117	115	111	125
ESC_WB2946AA_AS	1311	1286	1315	1311	1328	1338	1278	1317	1331	1421	1348	1337	1385	1309	1298	1693	2256	1317	1369	1671	1028	145	120	121	0	107	126	98	96	92	106
ESC_RA5006AA_AS	1296	1267	1294	1290	1307	1317	1257	1296	1310	1420	1335	1316	1364	1288	1277	1674	2255	1296	1356	1666	1019	166	141	142	107	0	115	101	99	109	109
ESC_WB6941AA_AS	1297	1268	1295	1303	1308	1330	1246	1297	1299	1405	1326	1305	1353	1289	1278	1663	2244	1291	1337	1647	1028	163	138	139	126	115	0	104	100	110	110
ESC_LB5024AA_AS	1281	1252	1281	1277	1294	1304	1244	1283	1297	1397	1322	1303	1351	1275	1264	1661	2232	1293	1339	1640	995	141	116	117	98	101	104	0	4	20	14
ESC_LB5027AA_AS	1283	1256	1285	1281	1298	1308	1248	1287	1301	1397	1322	1307	1355	1279	1268	1665	2228	1293	1339	1640	999	139	114	115	96	99	100	4	0	16	10
ESC_LB5039AA_AS	1289	1264	1285	1281	1298	1308	1258	1297	1309	1403	1328	1315	1365	1289	1278	1675	2224	1301	1347	1651	1005	135	110	111	92	109	110	20	16	0	18
ESC_LB5045AA_AS	1291	1262	1285	1281	1298	1308	1258	1297	1309	1405	1330	1317	1365	1289	1278	1675	2228	1301	1347	1646	1004	149	124	125	106	109	110	14	10	18	0
min: 1 max: 2427
